# Supplementary material for: Responses of Crop Water Use Efficiency to Climate Change and Agronomic Measures in the Semiarid Area of Northern China
Source: PLoS One. 2015 Sep 3;10(9):e0137409. doi: 10.1371/journal.pone.0137409 (PMC4559399; doi:10.1371/journal.pone.0137409)
Supplement: S1 Dataset — (XLSX) [file pone.0137409.s001.xlsx]

## Sheet: Sheet1
Annual
Precipitation	(mm)
Year	Eergun Right Banner	Manzhouli	Hailaer	Xin Barag Right Banner	Xin Barag Left Banner	East WuZhu MuQinQi	Jingyuan	Yuzhong	Naran bulag	Abag Banner	Zhu Rihe	Daerhan United banner	Siziwang Banner	Huade	Baotou	Zhangbei	Jining	Otog Banner	Dongsheng	Yulin	Yanchi	Hengshan	Haiyuan	Tongxin	Xi Ujimqin Banner	Jarud Banner	Balin Left Banner	Tongyu	Xlin hot	Linxi	Kailu	Tongliao	Duolun	Ongniud Bannar	Chifeng	Zhang Jiakou	Huailai	Wuchuan	Mean
1980	544.2	381.8	555.6	371.8	441.8	479.4	235.4	262.6	390	393.8	476.4	379.2	473	450.6	388.2	373.1	547.8	338.2	540.6	360.3	245.3	361.8	368.3	264.4	581.4	487.8	541.2	468.2	453	488.4	477.6	457.6	482.8	428.6	439	371.8	350	414.4	422.774
1981	516.2	349.8	504.2	241.2	311	542.2	155.5	288.2	444	486.4	507.2	633.6	425	452	475.6	299.4	607.4	304.4	537.4	416.2	276.9	449.9	365.1	264.6	755.6	575.2	410	455.4	546.6	462.6	513.4	624.6	559.2	314.6	340.6	248.9	248.6	330.2	427.339
1982	670.4	567	715	444.8	418.8	422	336.9	481.1	395.2	373.6	442.2	539.2	481.6	496.6	426.8	382.4	601	413.4	540	450.7	271.7	388.6	416.1	328.4	679.2	634.6	655.8	506.8	402	524.6	698.2	664.8	651.8	662.2	510.8	358.1	453.2	369.5	494.082
1983	569.8	453.2	447.6	391.8	404.6	305	223.6	372.7	428.8	442.6	355	394.6	479.8	407.4	447.2	373.6	447	322.4	436.2	296	227.6	327.9	363.4	311.7	553.8	944.6	574.2	490.6	331.4	929.6	725.2	722.4	870.2	643.8	553.6	290.4	411.2	342.7	463.505
1984	912.8	802.6	962.2	770.8	671.8	430.2	262	475.3	291.4	366.6	310.2	503.2	556.2	590.8	483.2	373.7	650.6	689	691.4	406.6	316.6	449.1	358.7	274.9	556.2	876.4	813.4	353.9	328.6	569.4	606.4	640.4	487.8	695.6	515	387	279.8	323	527.179
1985	637.4	593.8	634	486.4	542	338	416.8	411.2	354.8	349.2	281.2	417.2	689.8	771.4	661	402.2	751.4	558.8	704.8	393.7	399	441.5	587.6	477.8	569.8	662.2	909.6	427	351	907.8	784.4	596.6	712.4	816.8	1033.2	377.4	369.3	415.3	558.784
1986	402.2	382.2	216.2	194	224.8	250	214.5	351.4	373.2	293.8	208.4	314.2	326.6	402.4	293.2	306.1	482.8	275	387.8	462.5	236.8	314.2	309.6	224.1	602.8	783	744.6	462.1	341.8	541	618.6	633	582	501	607.2	399.4	339.9	356.4	393.653
1987	423.6	465.8	321.6	343.6	336	494.6	185.5	323.9	382.2	434.4	207.6	258.8	444.4	367	196.8	386.5	457	293.4	428.2	325.9	197.2	327.9	194.5	160.7	498.8	880	776.6	520.1	562.4	686.4	636.4	602.4	518.4	722.4	576.8	389.7	443.4	265.5	422.011
1988	868.8	732.4	718.4	535.6	486	322.6	265.6	370	422.8	378.6	477	530.8	735.8	512.6	653.6	409.5	571.6	536.2	920.6	540.8	276.2	432.1	359.9	315	294	588	472.8	503.7	428.6	275	231.6	596.4	518.6	375	354.8	375.7	345	246.5	473.111
1989	790.8	778.2	777.4	504.2	649.6	378.2	203.7	433.3	212.6	257.2	146	401	276	265.2	402	300.8	277	739.8	767.6	345.9	296.4	320.9	381.6	257.3	425.2	338.8	293	320.3	302.4	331.6	425.6	607.8	389.4	397.8	336	300.7	317.4	404.9	404.042
1990	800.2	705.4	898	737.8	777.6	720.4	246.3	410.7	451.6	545.8	297.6	400.4	615.6	771.8	591.2	481.1	887.8	459.2	703.8	380.8	333.2	388.2	500.8	386.7	615.4	905.8	984	580.2	525.4	722.4	591	665.4	547.6	752.6	744.8	499.7	406.1	305.6	587.842
1991	633.2	406.4	486.8	422.4	317.6	526	213.2	304.3	365	341.8	268.2	257.2	407.4	478.4	313.2	479.2	632.4	358.8	489.6	279.2	276.8	399.2	322.5	296	505.4	821.6	682.2	415.1	480.6	788.4	711.8	920.8	706	962.8	714	513.5	385	366.2	480.216
1992	732.6	350.6	514	250.2	449.8	561.8	257.9	376.6	577	538.4	438.8	485.4	547.4	666	647.4	407.2	593	533.8	835.8	429.1	299.3	320.3	398.3	241.6	672	638.2	492.4	425.3	464.8	840	508.4	835.8	741.2	572.4	644.4	282.5	356.5	347.2	507.195
1993	544.2	530.2	693.6	641.4	358	615.2	241.5	384.4	439.4	537.4	339	360.8	296.8	423	355.4	408	488.2	320.8	434	301.7	230.1	267.3	329.7	252.1	638.2	1162	1220	424	782	1069.2	655.8	636.2	628.4	784.2	795.4	419.5	227.8	471.5	518.589
1994	380.6	334	470.4	573.4	359.8	452.2	211.9	439.4	295	325.4	198.4	485.2	445	475.2	609	461.9	678	351.8	867.8	456.1	392.4	256.2	340.9	241.4	666.6	696.4	648.6	431.8	360	495.6	642.8	1003.2	675.4	678.2	1074	591.5	428	276.2	493.939
1995	400.4	506.8	355.6	247.4	366.4	262.8	295.6	416.4	369.8	383.4	315.8	425.4	384.4	625.2	423	533.9	621.6	629.2	528	355.9	303.4	409	475.3	317.8	634.6	325.2	418.2	296.3	543.8	568.8	463.6	682.4	670.4	609.2	650.2	454.1	506.1	327.4	450.074
1996	833.4	596	760.8	423.2	652	487	241.1	456.5	614.2	558.2	493	362	533.4	398.2	736	441	728.4	364.2	472.4	358.5	348.5	349.2	499.1	357.2	699	537	688.6	262.7	630.6	661.8	518.8	452.4	676.4	558.4	629.6	246.1	375.4	369.4	509.729
1997	589.8	434.6	655	553.2	482.6	346	190.2	231.1	203.8	219.6	234.2	333.4	297.4	472.8	710.2	245.2	309.6	223.2	517.8	353.3	256.4	246.9	300.2	209.7	436.8	457.8	716	341.9	366.6	631.2	552.6	629.8	581.2	742.8	713.4	488.3	295	335.4	418.553
1998	624.8	1047	634.4	1022	947.8	835.6	279.2	392	759.8	838.2	369.4	452.8	695	632.2	490	437.5	842.8	458.4	925.6	282.8	365.1	365.5	363.9	356	1046.8	993.8	1279.6	545.5	748.6	897.2	1007.6	967.4	686.4	689.8	817.2	454.6	405.7	326.6	665.384
1999	510.6	341.6	391	277.4	283	285.4	276.6	409	383	325	374	303.2	463.4	669.2	353.8	317.3	486.6	231.6	423.6	316.5	294.2	315.1	347.5	231.4	361	580.6	464.8	210.5	342.2	596.8	339	520	741.6	443.6	574.2	247.8	318.8	458.6	389.724
2000	364.6	307.6	686	184	454.8	351.2	215.9	414.8	188.8	328.8	386	363.6	638.2	523	244.6	324.5	504.2	251.6	250	264.9	160.8	426	327.9	214	439	319	466.8	322.6	289.2	605.8	352.6	454.4	636.4	393	469.4	345.4	441	241	372.405
2001	351.8	209.6	407	159.6	242.6	338.6	203	301.1	250.6	199	172.2	314	305.6	407	364.6	382.5	412.4	302.4	410.8	526.6	387.7	237.3	371.2	298	398	585.2	664.2	270.6	273.4	548.8	321.8	421	371.2	369.8	466	401.4	254.3	341.3	348.479
2002	501.4	578.6	562.4	483.4	486.4	548.8	222.6	313.7	392	276.6	257.2	503.4	397.2	451	463.6	323.2	660.4	602.4	598	568.7	399.1	483	456.2	280	385.4	509.2	526.6	332.5	291.4	549.2	385.2	439.2	530.8	582.8	603.6	453	281.6	259.4	445.768
2003	546.6	294.2	423.6	188.2	332.2	418.4	278.4	387.5	361.8	396	374.6	682.8	781.2	607.4	631.4	452.9	642	495	786.4	436.3	293.9	267.4	453	281.7	490	424.4	603.6	332.7	615.4	582.4	477.2	469.4	652	475.2	454.4	385.8	404.3	255.8	458.829
2004	398.8	142.2	521.6	167.8	311.4	311	177	311.8	309.2	295.6	419.4	393.2	586	619	600.2	444.2	745.6	447.6	701.2	420	262	406.3	247.1	194.5	431.2	943.4	470.4	208.8	537.4	656.8	496.8	419.4	559.8	435.6	435.8	439.4	402.5	485.2	430.4
2005	659	348.4	542.6	215.6	333	300.8	146.6	431.4	234	303	226.6	270.4	320.8	341.8	249.6	368	442	189.2	364.2	248.7	180	300.9	284.2	119.4	417.8	495.6	579.2	334.3	180.8	408.6	601	776.4	545.2	478.2	707	356.1	326.1	397.2	369.045
2006	471.4	227.6	319	268.6	436.4	206	139.2	304.9	258.8	481.6	260.6	431.4	336.4	355.6	523.2	292.2	466.8	453.2	482	439.4	212.1	272.8	255.2	224.3	327.8	424.6	320.2	284.7	241.8	466.4	716	839.8	720.6	390	508.2	323.2	396.3	279.1	377.826
2007	335.4	431	349.8	366	349.8	264	296.8	555.5	224.2	384.4	155.6	261.8	354.6	242.4	252.8	365	314.6	500.2	516.6	313.5	284.1	416.4	444.3	307.2	217.6	374.6	599	194.4	233.8	437.2	414.4	274.8	425.8	400.8	449	345.9	343	223.2	347.882
2008	551.8	588.4	498.6	499.2	395.6	507	202.1	386.9	420.4	409.2	326.8	342.4	553	530.6	387.4	367.6	563.4	415	532.2	420.8	266.7	433.9	283.5	191.7	568.2	562.6	760	397.1	391	613.8	549.2	554.6	656	579.4	473	331.1	455.7	223.6	452.355
2009	532.6	319.4	554.6	324.6	314.8	411.2	159.2	299.8	333.4	346.2	236.8	232.6	416.2	308.8	378	276.8	232.4	275.4	434.4	447.5	280.7	341.9	277.7	176.9	377.2	343.4	387.8	364.7	407.2	433.8	501.4	487.4	414.2	318.2	448.2	467.1	305.5	419.4	357.563
2010	506.4	365.4	439.8	214.4	269.4	327.2	153.1	332.3	215.6	191.8	301.4	234	315.8	517	362.8	511.3	457.8	418.2	331.8	363.9	248.4	361.2	353.5	202.9	440.6	486.6	288.2	406.5	374.4	430.8	489	490.2	360.2	360	717.8	495.9	515.5	287.1	372.058
	489	295	574.2	208.8	519	293	200.2	262.8	299	234	182.8	397	327.4	364.6	228.8	313	313.4	177.6	254.8	445.4	402.8	464.6	345.7	218	602	581.4	655		359	737.2	418.6	402.6	440.8	513.2	558.4	254.5	302.3	341.9	377.778
Tmean	(℃)
Year	Eergun Right Banner	Manzhouli	Hailaer	Xin Barag Right Banner	Xin Barag Left Banner	East WuZhu MuQinQi	Jingyuan	Yuzhong	Naran bulag	Abag Banner	Zhu Rihe	Daerhan United banner	Siziwang Banner	Huade	Baotou	Zhangbei	Jining	Otog Banner	Dongsheng	Yulin	Yanchi	Hengshan	Haiyuan	Tongxin	Xi Ujimqin Banner	Jarud Banner	Balin Left Banner	Tongyu	Xlin hot	Linxi	Kailu	Tongliao	Duolun	Ongniud Bannar	Chifeng	Zhang Jiakou	Huailai	Wuchuan	Mean
1980	12.26	13.04	13	14.96	14.32	14.78	8.7	6.8	14.16	14.78	17.14	15.38	14.22	13.84	17.94	2.6	14.22	17.28	15.92	7.8	8.1	8.6	7.2	8.8	13.7	17.88	16.7	4.4	15.12	15.98	18.24	18.3	13.44	17.22	18.38	8.3	9	2.90822	12.7739
1981	12.8	13.6	13.44	15.94	14.98	15.2	8.9	6.7	14.52	15.04	17.04	15.72	14.66	14.12	18.46	2.4	14.88	17.96	16.38	7.9	7.9	8.5	6.8	8.7	14.46	19.08	17.78	5	15.78	17.02	19.1	19.08	14.22	18.46	19.6	8.3	9.2	2.41885	13.2115
1982	13.36	13.96	14.3	16.04	15.3	15.06	9.2	7	14.08	14.52	16.54	15.42	14.28	13.38	18.3	3.3	14.26	17.68	16.16	8.5	8.5	9.2	7.3	9.3	13.9	19.42	17.54	6.1	15.26	16.14	19.5	19.42	13.64	17.58	18.74	8.2	9.9	2.09425	13.2204
1983	11.3	11.82	12.3	13.9	13.64	14.86	8.5	6.1	14.06	14.72	17.02	15.58	14.52	14.34	18.24	3.4	15.14	17.26	16.08	8	8	8.6	6.7	8.6	14.2	17.78	17.28	5.5	15.76	16.3	18.42	18.56	14.02	17.88	19.12	9.2	9.8	3.1863	12.8865
1984	12.42	12.38	12.92	13.86	13.66	14.64	8.2	5.7	13.92	14.86	16.82	15.36	14.46	13.64	17.74	2.1	14.56	17.08	15.8	7.2	7.2	7.8	6.2	8.1	14	18.24	17.18	4.8	15.52	16.14	18.86	18.88	13.78	17.7	18.98	9.2	8.9	2.92959	12.6771
1985	12.92	13.14	13.74	14.76	14.52	15.14	8.5	6.3	13.98	14.84	16.74	15.38	14.3	13.62	18.14	2.2	14.68	17.66	16.22	8.9	7.9	8.4	6.7	8.5	14.34	18.64	17.2	4.6	15.72	16.04	18.56	18.54	13.8	17.6	18.44	8.5	8.7	1.84945	12.8871
1986	12.48	13.34	13.6	15.48	14.74	14.78	8.8	6.4	13.9	14.46	16.94	15.96	14.7	13.9	18.58	2.7	15.06	17.44	16.38	7.7	7.7	8.1	6.9	8.9	13.54	17.76	16.46	5.1	14.92	15.64	17.94	18.08	13.72	17.08	18.1	8	9.1	2.1737	12.804
1987	12.1	12.4	13.06	14.14	13.64	14.32	9.6	7.2	14	14.8	17.32	16.12	14.88	14.2	19.02	3.9	15.3	18.22	16.66	7.5	9.4	9.7	8.4	10.2	13.56	17.9	16.74	4.8	15.32	15.78	17.86	18	14.06	17.36	18.54	9.2	9.7	2.38274	13.0864
1988	13.28	13.4	14.24	15.24	15	15.26	8.9	6.6	13.72	14.66	16.22	15.26	14.02	13.24	17.88	3	14.46	17.2	15.64	7.7	8	8.3	7.1	9	14.4	18.68	17.5	6.1	15.36	16.46	19.06	18.9	13.52	18.18	19.16	8.9	9.7	3.92658	13.0833
1989	12.84	13.18	13.64	14.92	14.54	15.34	9.4	6.5	14.78	15.56	17.6	16.02	15.04	14.48	18.46	3.7	15.42	17.58	16.38	8.7	8.3	8.8	7	9.1	14.76	18.82	17.58	6.3	16.18	16.68	18.8	18.68	14.32	18.3	19.26	9.6	10.1	2.52131	13.3995
1990	13.44	13.22	13.82	14.64	14.24	14.04	9.5	6.8	13.34	14.14	16.18	15.08	13.84	13.06	17.72	3.6	14.16	17.18	15.72	8.9	9.1	8.7	7.9	9.7	13.62	18.08	16.64	6.5	14.94	15.62	18.2	18.18	13.44	17.22	18.24	8.8	9.9	3.58986	12.9208
1991	13.44	13.9	14.08	15.08	14.82	14.44	9.2	6.8	14.12	14.8	17.02	16.1	14.7	13.7	18.58	3.3	14.6	17.86	16.5	8.4	8.9	9.4	7.6	9.5	14.02	18.32	17.02	5.7	15.32	15.98	18.5	18.54	13.36	17.34	18.34	9.2	9.6	3.74986	13.206
1992	13.28	13.74	14	15.16	14.64	14.22	8.5	6	13.58	14.3	16.96	15.98	14.8	13.5	18.44	3.1	14.8	17.54	16.36	8	8.3	9.3	7.2	9	13.26	17.7	16.38	5.7	14.9	15.26	17.96	17.88	13.12	16.78	18	9	9.7	3.45644	12.8894
1993	12.88	13.32	13.38	14.72	14.24	13.92	8.7	6.2	13.32	13.82	16.3	14.9	13.9	13.38	17.98	2.9	14.28	16.94	15.76	7.6	7.9	9	7.1	8.8	13.22	17.7	16.56	6	14.54	15.44	18.24	18.2	13.34	17.24	18.16	8.8	10	3.28552	12.6833
1994	14.18	14.64	14.94	15.9	15.76	16	9.7	7	15.58	16.36	18.5	17.08	16.1	15.26	19.48	4.2	16.22	18.62	17.5	8.9	9.1	8.3	8	9.8	15.46	19.6	18.18	6.4	17.02	17.4	19.88	20.06	15.36	18.52	19.58	9	10.7	2.60767	14.1286
1995	12.7	12.88	13.3	14.86	14.2	14.5	9.1	6.6	13.82	14.54	16.18	14.98	13.92	13.1	17.96	3.3	14.3	17.14	15.94	8.1	8.4	9.4	7.4	9.2	13.52	18.3	16.6	6.6	15.24	15.44	18.1	18.02	13.18	17.1	17.76	9.8	9.9	3.9326	12.8766
1996	13.46	13.72	14.2	15.12	14.82	14.78	8.8	6.2	13.62	14.38	16.24	15.4	14.32	13.3	18.08	3.1	14.4	17.1	15.98	8.4	8.2	8.5	7	9	13.98	18.74	17.12	6	15.26	15.92	18.56	18.64	13.52	17.78	18.2	9.8	9.5	3.05068	13.005
1997	14.26	15.02	14.86	16.2	15.84	16.16	9.8	7.3	15.24	15.94	17.84	16.68	15.46	14.82	19.3	4.1	15.82	18.78	17.5	10	9.2	9.3	8.3	10.1	15.02	20.02	18	6.6	16.5	16.94	19.58	19.74	14.52	18.44	18.78	8.6	10.5	2.86585	14.0507
1998	14.18	14.34	14.94	15.64	15.44	15.5	10.4	7.8	14.28	15.32	17.68	16.74	15.44	14.58	19.56	5.1	15.82	18.64	17.46	10	10	10.4	8.9	10.6	14.86	19.34	17.96	7	16.24	17.04	19.46	19.46	14.84	18.8	19.12	10.3	11.1	4.04411	14.1664
1999	13.44	14.04	14.44	15.8	15.3	15.74	10.1	7.4	15.34	16.2	18.38	17.64	16.32	15.42	20.58	4.6	16.78	19.3	18.48	9.5	9.7	9.8	8.3	10.4	14.98	19	17.5	6.2	16.78	16.92	18.98	19.14	14.94	18.36	18.6	10.4	11	4.8463	14.2275
2000	14.66	15.48	15.3	17.06	16.48	17.34	9.9	7.3	16.22	16.72	17.78	16.64	15.42	14.84	19.66	3.4	15.72	18.62	17.54	9.1	9.1	9.9	8	10	16	20.3	18.88	5.7	17.46	17.98	20.24	20.42	15.16	19.78	20.06	9.8	10	4.57863	14.4352
2001	15.06	16.04	15.78	17.36	16.62	16.94	10	7.2	16.04	16.76	18.38	16.98	16.08	15.44	20.12	4.2	16.48	18.88	17.94	9.7	9.4	10.3	8.2	10.2	15.9	19.94	18.26	5.9	17.8	17.64	20.18	20.08	15.44	19.64	19.96	9.1	10.6	3.48115	14.5795
2002	15.04	15.44	15.56	16.74	16.16	16.2	9.9	7.7	15.36	16.38	17.94	16.44	15.6	14.66	19.02	4.3	15.38	18.2	17.04	9.7	9.7	9.7	8.3	10.2	15.28	19.62	18.24	6.6	16.48	17.06	19.5	19.72	14.62	18.42	18.62	9.5	10.9	4.00877	14.1902
2003	12.94	13.86	14.34	15.34	14.88	15.3	10	7.4	14.58	15.3	16.62	15.36	14.32	13.9	18.08	3.4	14.58	17.52	16.08	9.1	8.1	9.3	7.8	9.4	14.64	19.48	18.1	6.7	15.34	16.72	19.38	19.54	14.26	17.76	18.48	10	10.3	4.11452	13.482
2004	13.68	15.26	14.9	16.6	15.64	16.16	9.7	7.5	15.6	16.34	17.4	16.42	14.98	14.44	18.92	4.2	15.32	17.98	16.88	9.5	8.1	9	8.4	9.9	15.18	19.26	18.34	7	16.14	16.84	19.32	19.56	14.36	17.7	18.74	9.1	10.6	3.41342	13.9046
2005	13.8	14.54	14.5	16.38	15.74	16.32	9.9	7.2	15.36	16.02	18.3	18.08	16.14	15.04	20.2	3.4	16.06	19.24	18.12	9	7.9	9.7	8	9.8	14.96	19.02	18.22	5.7	16.2	17.02	19.06	18.98	14.62	18.04	18.84	10.4	10.2	3.60874	14.0423
2006	13.32	13.84	14.1	15.1	14.74	15.48	10.6	8.1	14.72	15.34	17.46	16.72	15.54	14.3	19.68	4.5	15.5	18.76	17.44	9.7	9.1	10.2	8.9	10.4	14.06	18.98	18.02	6.3	15.88	16.34	19.06	18.86	14.1	17.5	18.48	9.7	10.7	3.24466	13.8096
2007	15.1	15.98	15.86	17.68	16.68	17.64	9.9	7.6	16.16	16.64	18.58	16.98	16.02	15.5	19.44	5	16.26	18.04	17.44	10	8.7	9.6	8.3	9.9	15.92	20.62	19.26	7.6	17	17.98	20.28	20.22	15.14	18.62	19.92	8.9	11.2	5.45945	14.661
2008	14.6	15	15.12	16.42	16.08	16.3	9.5	7	14.98	16.02	17.34	16.12	14.98	14.4	18.84	4.1	15.4	18.3	16.96	9.5	7.8	8.9	7.8	9	14.94	19.58	18.36	7	16.36	17.06	19.66	19.44	14.58	18	19.4	9.5	9.9	5.83589	13.9494
2009	14.14	14.88	14.54	16.34	15.88	16.5	10	7.7	15.8	16.56	18.3	17.4	16.34	15.4	19.76	4.4	16.7	18.74	18.04	8.8	8.6	9.6	8.4	10.1	15.66	20.12	19.04	5.8	16.7	17.78	19.82	19.76	15.1	18.62	20.12	9.3	10.2	3.62896	14.3308
2010	13.78	13.88	14.36	15.94	15.48	15.76	9.8	7.4	14.98	16.06	17.42	16.8	15.46	14.3	19.46	3.6	15.4	17.98	17.3	9.3	8.8	9.4	8.2	9.9	14.8	19.12	18.56	5.1	16.04	17.08	18.88	18.88	14.3	17.76	18.72	8.6	8.9	4.42411	13.7348
Tmin	(℃)
Year	Eergun Right Banner	Manzhouli	Hailaer	Xin Barag Right Banner	Xin Barag Left Banner	East WuZhu MuQinQi	Jingyuan	Yuzhong	Naran bulag	Abag Banner	Zhu Rihe	Daerhan United banner	Siziwang Banner	Huade	Baotou	Zhangbei	Jining	Otog Banner	Dongsheng	Yulin	Yanchi	Hengshan	Haiyuan	Tongxin	Xi Ujimqin Banner	Jarud Banner	Balin Left Banner	Tongyu	Xlin hot	Linxi	Kailu	Tongliao	Duolun	Ongniud Bannar	Chifeng	Zhang Jiakou	Huailai	Wuchuan	Mean
1980	4.72	5.76	7.08	8.32	8.1	7.42	2.7	0.8	6.64	7.54	10.1	8.26	7.62	7.78	10.5	-3.4	7.22	9.88	10.04	1.2	1.6	2.4	1.9	2.3	6.38	12.44	9.74	-1.6	7.94	9.4	12.34	12.46	6.18	11.18	12.44	3	3.3	-3.19	6.27605
1981	4.92	6.4	7.3	8.94	8.5	7.66	3.2	1	7.66	8.08	10.56	8.96	8.32	8.3	11.72	-3.9	8.36	11.34	10.94	1.7	1.8	2.8	2.1	2.7	7.48	12.88	10.06	-1	8.86	10.38	12.76	13.28	7.56	12.08	13.42	2.8	3.4	-3.75	6.83079
1982	6.04	6.84	8.18	8.92	8.94	7.64	3.1	1.4	7.06	7.72	10.16	8.4	8.14	7.28	11.26	-2.7	7.86	10.28	10.62	2.1	2.1	3	2.3	3	7.26	13	10.2	-0.3	8.64	10.06	12.92	13.14	7.54	11.86	13.04	2.8	4	-3.9	6.83947
1983	4.68	4.88	6.52	7.54	7.44	7.82	2.7	0.8	6.6	7.64	10.46	8.72	8.26	8.46	11.64	-2.7	8.42	10.62	10.58	2	2	2.9	2.1	2.6	7.6	12.16	10.16	-0.6	8.84	9.98	12.36	12.7	7.26	11.78	13.18	3.7	4.1	-2.93	6.65711
1984	5.78	5.92	7.32	7.92	7.92	7.62	2.6	0.6	6.78	7.5	10.14	8.46	8.36	7.98	11.08	-4.1	7.96	10.64	10.42	0.9	1.3	2	1.3	2.2	7.18	12.42	10.04	-0.9	8.72	9.72	12.56	12.94	7.3	11.82	13.32	3.9	3.2	-3.28	6.51421
1985	5.82	6.38	7.58	8.44	8.6	8	3.1	0.7	7.04	7.98	10.36	8.56	8.28	8.08	11.4	-3.7	8.3	11.04	10.78	2.2	2.1	2.7	2	2.8	7.76	12.84	10.44	-1.1	8.98	9.9	12.74	13.14	7.4	11.88	13.14	3	3.3	-4.31	6.78026
1986	4.92	6.14	7.14	8.58	8	7.56	3	0.6	7	7.42	9.9	8.44	8	7.9	11.34	-3.6	8.16	10.3	10.7	1.4	1.6	1.9	2.1	2.9	6.6	11.98	9.24	-0.5	8.24	9.22	11.98	12.44	6.98	11	12.46	2.9	3.4	-4	6.40368
1987	3.96	4.82	6.36	7.5	7.12	7.32	3.7	0.9	6.82	7.9	10.52	9.04	8.36	8.26	11.78	-2	8.04	11.12	10.9	0.9	3.1	3.4	3.4	4.2	6.72	11.76	9.24	-0.5	8.64	9.1	11.7	11.88	7.24	10.86	12.38	3.7	4	-3.94	6.58421
1988	6.52	6.74	8.36	9.02	8.92	8.34	3.5	0.9	6.96	7.7	10.08	8.68	8.06	7.96	11.68	-2.6	8.48	10.88	10.82	1.4	2.2	2.6	2.5	3.4	7.6	12.98	10.46	0.9	8.98	10.14	13.12	13.36	7.4	12.18	13.16	3.9	4.2	-2.29	7.08395
1989	6.14	6.7	7.86	8.72	8.46	7.82	4.3	1.1	7.18	8.42	10.88	8.76	8.22	8.46	11.5	-2.6	8.4	11	11.06	2.1	2.7	3.2	2.8	3.7	7.2	12.48	9.62	0.6	9.42	9.9	12.24	12.56	7.16	11.86	12.98	4.5	4.6	-3.55	7.06447
1990	7.06	6.9	8.18	8.94	8.54	7.78	3.8	0.7	6.72	7.66	9.82	8.6	7.78	7.54	11.06	-2.2	8.04	10.28	10.38	2.7	3	2.7	3	3.8	7.32	12.62	10.12	1.2	8.52	9.66	12.6	12.86	7.14	11.54	12.46	3.7	4.6	-2.73	6.95763
1991	6.52	6.9	8.14	8.9	8.64	7.88	3.6	0.5	7.1	7.9	10.46	9.12	8.16	7.62	11.64	-2.8	8.22	10.94	10.96	2.3	2.7	3.4	2.4	3.6	7.34	12.54	9.86	0.3	8.9	9.74	12.54	13.1	7.08	11.66	12.68	4.3	4.2	-2.79	7.00658
1992	5.96	6.66	7.72	8.72	8.38	7.54	3.1	-0.1	7.08	7.7	10.58	9.26	8.54	7.72	11.84	-2.7	8.64	11.1	11	1.6	2.3	3	2.4	3.2	7.14	12.14	9.66	0.2	8.72	9.34	11.84	12.28	6.9	11.34	12.54	4	4.3	-2.78	6.81211
1993	6.16	6.68	7.54	8.46	8.32	7.06	3.2	0.4	6.54	7.12	9.5	8.04	7.46	7.38	11.18	-2.8	7.46	10.26	10.38	0.9	1.8	2.6	2.4	2.8	7.06	12.28	9.54	0.7	8.24	9.32	12.38	12.62	6.48	11.56	12.62	3.8	4.5	-2.62	6.56105
1994	7.1	7.88	8.82	9.62	9.54	8.88	4	1.1	8.3	9.54	11.82	10.38	9.68	9.34	12.9	-1.4	9.82	12.18	11.92	2.6	3.2	2.1	3.3	3.8	8.86	13.8	11.44	0.9	10.16	10.88	13.78	14.2	8.74	12.56	13.48	4.1	5.3	-3.69	7.91921
1995	5.52	5.7	6.8	8.38	7.62	7.1	3.3	0.7	6.7	7.8	9.78	8.2	7.62	7.28	11.1	-2.1	7.94	10.54	10.52	1.7	2.1	3.7	2.7	3.2	7	12.2	9.5	0.9	8.56	9.04	12.26	12.42	6.44	11.34	12	4.9	4.8	-2.2	6.65947
1996	6.88	7.04	7.84	9.14	8.64	7.86	3.1	0.4	7	7.94	10.16	8.88	8.12	7.62	11.82	-2.3	8.16	11.26	10.86	1.5	2.4	2.6	2.5	3.2	7.72	12.84	10.1	-0.1	9.04	9.94	12.72	13.02	7.02	12.04	12.28	4.5	4.5	-3.11	6.97711
1997	7.24	7.84	8.26	9.52	9.46	8.82	3.5	0.8	7.88	8.94	11.28	9.88	9.02	8.9	12.3	-1.7	9.18	12.2	11.82	3.5	2.9	2.9	3.3	3.7	7.98	13.82	10.38	0.5	9.94	10.62	13.38	13.72	7.66	12.64	12.58	3.6	5	-3.39	7.62816
1998	7.78	7.6	8.82	10.04	9.88	9.58	4.5	1.5	8.26	9.18	11.86	10.54	9.64	9.12	12.8	-0.4	9.96	12.44	12.16	3.5	4.1	4.2	3.9	4.4	8.86	13.88	10.96	1.6	10.44	11.16	13.76	13.98	8.5	13.4	13.2	5.2	5.7	-2.56	8.24842
1999	6.24	6.86	8	9.22	9	8.2	4.4	1.5	7.88	8.68	11.54	10.66	9.56	9.26	13.62	-1.2	9.82	12.64	12.8	2.4	3.7	3.3	3.6	4.3	8.02	12.68	9.9	0.4	9.86	9.94	12.7	13.1	7.74	12.28	12.1	5.1	5.7	-1.27	7.74289
2000	7.32	8.32	8.98	10.5	10.2	9.9	4	1.5	8.74	9.52	11.18	9.9	8.86	8.94	12.84	-2.5	9.4	11.98	11.92	2.6	2.9	3.9	3.1	4	9.06	14.48	11.28	-0.3	10.82	10.72	13.58	14.16	7.98	13.46	13.22	4.6	4.8	-2.19	7.99132
2001	7.38	8.7	8.96	10.6	9.9	9.7	4.2	1.2	8.68	9.42	11.62	9.98	9.32	9.28	13.42	-1.6	9.7	12.16	12.62	3.4	3.6	3.8	3.4	4.4	9.24	13.64	10.78	-0.2	10.94	10.6	13.28	13.58	7.96	13.28	13.26	4	5.4	-3.19	8.06342
2002	8.24	8.92	9.56	10.58	10.18	9.62	4.1	1.5	8.94	9.88	11.76	9.96	9.34	8.9	13.14	-1.4	9.08	12.16	12.18	3.5	4.1	3.6	3.7	4.3	8.76	13.56	11.3	0.6	9.82	10.46	13.3	13.58	7.76	12.32	12.62	4.4	5.9	-2.55	8.09658
2003	6.04	6.96	7.82	8.6	8.62	8.48	4.2	1.8	7.92	8.98	10.52	9.42	8.66	8.38	12.42	-2	8.76	11.56	11.4	3.2	1.2	2.5	3	3.2	8.04	13.5	11	1.1	8.42	9.68	13.24	13.76	7.7	11.32	12.28	5	5.5	-2.3	7.36526
2004	6.5	8.14	8.68	9.84	9.4	8.7	3.7	1.3	8.44	9.54	11.02	9.52	8.9	8.56	12.4	-1.4	9.04	11.62	11.92	3.8	0.5	3.2	3.2	3.3	8.26	13.36	11.62	1.2	8.56	9.92	12.78	13.46	7.3	10.78	12.36	4.3	5.3	-2.59	7.53763
2005	7.3	8.24	8.72	9.84	9.46	9.22	4	1.6	8.22	9.16	11.48	10.92	9.1	9	13.2	-2.2	9.74	12.36	12.86	3.2	0.3	3.1	3.2	3.4	8.28	13.5	11.98	0.3	8.78	10.04	13.36	13.8	7.82	11.64	12.78	5.3	4.8	-2.98	7.75842
2006	6.64	7	7.92	8.44	8.58	8.32	4.8	2.3	7.5	8.68	11.08	10.38	9.42	8.72	13.22	-1.2	9.56	12.34	12.4	4.5	2.1	3.9	4.1	4.3	6.2	13.02	11.58	0.2	8.9	9.8	13.14	13.36	7.64	11.24	12.4	4.7	5.4	-3.42	7.60947
2007	7.66	8.96	9.12	10.86	10.2	10.3	4.3	2.1	9.04	9.66	12	10.12	9.34	9.46	12.64	-0.9	9.78	11.9	12.56	4.6	2	3.7	3.8	3.9	8.02	14.44	12.66	1.5	9.82	10.98	13.84	14.16	7.78	11.64	13.4	3.7	5.9	0.02	8.28842
2008	7.84	8.4	9.12	10.04	10	9.68	3.6	1.1	8.38	9.6	11.18	9.54	8.88	8.76	12.04	-1.6	9.3	11.6	11.94	4	1	2.6	3	2.8	8.06	14.14	12.34	1.2	9.92	11.14	13.88	13.94	8	11.88	13.56	4.3	4.6	0.48	7.90105
2009	7.32	8.22	8.58	9.82	9.4	9.36	4.2	2	8.36	9.46	11.54	10.14	9.62	9.36	12.58	-1.6	9.9	11.9	12.92	3.2	1.9	3.2	3.6	4.2	8.18	13.96	12	-0.1	9.56	11.06	13.46	13.78	7.72	11.66	13.88	4.3	4.6	-1.47	7.94132
2010	7.06	6.26	8.42	9.44	9.3	8.6	3.9	1.6	7.88	9.38	11.04	10.02	9.24	8.66	12.86	-1.8	9.04	11.56	12.22	4.1	2.4	3.2	3.4	4.1	7.22	13.42	12.2	-0.5	9.12	10.78	13	13.52	7.44	11.3	12.94	3.8	3.9	-1.18	7.60105
Tmax	(℃)
Year	Eergun Right Banner	Manzhouli	Hailaer	Xin Barag Right Banner	Xin Barag Left Banner	East WuZhu MuQinQi	Jingyuan	Yuzhong	Naran bulag	Abag Banner	Zhu Rihe	Daerhan United banner	Siziwang Banner	Huade	Baotou	Zhangbei	Jining	Otog Banner	Dongsheng	Yulin	Yanchi	Hengshan	Haiyuan	Tongxin	Xi Ujimqin Banner	Jarud Banner	Balin Left Banner	Tongyu	Xlin hot	Linxi	Kailu	Tongliao	Duolun	Ongniud Bannar	Chifeng	Zhang Jiakou	Huailai	Wuchuan	Mean
1980	19.46	20.14	19.32	21.62	20.68	21.98	16.7	14.2	21.26	22	23.98	22.84	21.06	20.38	25.46	9.2	20.92	24.36	22.32	15.5	15.6	16	13.6	17	20.48	23.92	23.54	11.1	22.52	22.16	24.34	24.32	20.98	23.3	24.82	14.6	15.6	9.59	19.6539
1981	20.42	20.66	19.9	22.6	21.76	22.24	16.1	13.7	21.38	22.1	23.58	22.78	21.2	20.42	25.14	8.9	21.1	24.54	22.2	15.1	15	15.4	12.7	16.2	21.32	25.52	25.08	11.9	22.98	23.56	25.26	25.14	21.08	24.78	26.4	14.7	15.9	9.27	19.9476
1982	20.7	20.92	20.76	22.94	21.88	22.42	16.3	13.7	21.14	21.58	23.26	22.44	20.88	19.8	25.22	10	20.7	24.62	22.18	15.8	15.6	16.1	13.2	16.8	20.7	26	24.46	13.2	22.34	22.52	25.8	25.78	20.34	23.68	24.98	14.6	16.8	9	19.9774
1983	17.88	18.54	18.22	20.14	19.88	22.12	15.7	13.1	21.26	21.88	23.84	22.58	21.18	20.76	24.72	10.3	21.56	24.16	21.98	15.3	15.1	15.5	12.6	16.2	21.04	23.84	24.1	12.2	23.02	22.84	24.76	24.54	20.84	24.32	25.54	15.7	16.6	10.07	19.5766
1984	19.3	18.66	18.98	20.22	19.88	21.84	15.4	12.5	21.16	22.12	23.64	22.18	21	20.02	24.14	8.8	21.12	23.78	21.68	14.5	14.4	14.7	12.3	15.7	20.88	24.16	23.66	11.2	22.62	22.48	24.8	24.76	20.48	23.64	25.22	15.8	15.5	9.96	19.2942
1985	19.76	19.84	19.86	21.06	20.82	22.36	15.7	13.5	21.02	21.96	23.48	22.18	20.82	19.9	24.6	8.8	21.12	24.52	22.26	16.7	14.9	15.1	12.8	15.9	21.08	24.78	23.84	10.9	22.8	22.4	24.46	24.4	20.52	23.46	24.52	15	15.2	8.76	19.5021
1986	19.64	20.3	20.08	22	21.44	21.74	16.2	13.7	20.6	21.46	23.72	22.92	21.46	20.2	25.6	9.5	21.72	24.26	22.32	15	15.1	15.2	13	16.3	20	23.72	23.18	11.4	21.84	21.94	24.02	23.88	20.44	23.08	24.36	14.3	15.7	8.96	19.4811
1987	19.64	19.34	19.74	20.72	20.42	21.38	17.3	15	20.94	22.08	24	23.04	21.56	20.7	26.2	10.4	22.06	25.32	22.82	15.2	17.1	17	14.6	17.9	20.52	24.38	23.74	10.7	22.48	22.64	24.34	24.08	21.1	23.82	25.22	15.6	16.5	9.5	19.9758
1988	19.9	19.78	20.18	21.72	21.38	22.4	15.9	13.7	20.64	21.64	22.8	22.04	20.4	19.38	24.18	9.3	20.56	23.82	21.12	14.9	15	15	12.9	16.1	21.34	24.72	24.1	11.9	22.38	23.14	25.18	24.88	19.98	24.28	25.64	14.9	16.1	10.7	19.5784
1989	19.5	19.52	19.94	21.44	21.1	22.78	15.9	13.1	22.06	22.92	24.18	22.94	21.66	20.76	24.98	10.2	21.88	23.78	21.98	16.2	15	15.2	12.4	15.9	21.8	25.36	24.6	12.7	23.46	23.48	25.28	24.82	21.28	24.64	26.3	15.7	16.7	9.42	20.0226
1990	19.8	19.36	19.82	20.64	20.26	20.86	16.9	14.1	19.96	20.86	22.82	22.02	20.38	19.14	24.48	10.2	20.58	24.2	21.74	16.2	16.3	15.5	14	17.3	20.16	23.94	22.9	12.3	21.82	21.82	24.04	23.86	20.18	22.94	23.94	14.9	16.4	10.5	19.3979
1991	20.34	20.42	20.34	21.56	21.42	21.28	16.5	14.2	21.18	21.86	23.6	23.04	21.52	20.02	25.36	9.8	21.1	24.72	22.38	15.3	16.2	16.5	13.8	17	20.74	24.34	23.58	11.6	22.3	22.14	24.54	24.3	20.18	23.16	24.54	15.2	16.2	10.75	19.8161
1992	20.18	20.16	20.42	21.34	20.98	20.98	15.6	13.3	20.32	21.14	23.46	22.96	21.4	19.86	25.04	9.6	21.16	23.92	22.14	15.5	15.4	16.5	13.2	16.3	19.6	23.46	22.98	11.8	21.66	21.2	23.88	23.8	19.96	22.58	24.26	15.3	16.2	10.32	19.4174
1993	19.4	19.8	19.34	20.84	20.32	20.62	16	13.6	20.1	20.76	22.6	21.82	20.66	19.84	24.7	9.5	20.66	23.68	21.54	15.2	15.4	16.4	13.3	16.3	19.58	23.48	23.06	11.9	21.18	21.38	24.18	24.1	20.32	23.04	24.14	14.9	16.6	9.99	19.2166
1994	20.74	21.16	21.14	22.36	22.16	23.34	16.9	14.3	22.74	23.58	25.34	23.98	22.72	21.82	25.94	10.6	22.56	25.28	23.22	16.1	16.2	15.5	13.9	17.1	22.14	25.48	24.72	12.4	24.08	23.92	25.98	25.86	22.4	24.28	25.96	15.3	17.2	9.78	20.7416
1995	19.52	19.58	19.76	21.38	20.88	21.78	16.2	13.6	20.86	21.4	22.66	21.58	20.3	19.18	24.52	9.7	20.52	23.64	21.62	15.4	15.7	16.3	13.2	16.5	20.02	24.68	23.42	12.9	22.08	21.7	24.3	23.78	20.06	22.86	23.98	16	16.2	10.75	19.4345
1996	20.18	20.06	20.34	21.4	21.04	21.6	16.1	13.5	20.2	21.1	22.4	22	20.46	19.24	24.34	9.3	20.14	23.26	21.34	16.1	15.2	15.7	12.8	16.1	20.3	25.04	23.78	12.3	21.84	22	24.66	24.62	20.16	23.52	24.32	16.3	15.8	10.15	19.4392
1997	21.16	21.44	21.16	22.98	22.28	23.34	17.1	15	22.36	23.2	24.58	23.5	22.04	21.3	25.82	11	22.28	25.36	23.22	17.5	16.7	16.8	14.4	17.6	21.82	26.36	24.92	13.3	23.34	23.54	25.76	25.84	21.6	24.3	25.32	14.8	17.1	9.92	20.7905
1998	21.02	20.88	21.22	21.86	21.48	21.76	17.9	15.4	20.36	21.52	23.94	23.46	21.72	20.94	26.2	11.3	22.14	25.06	23.24	17.5	17.2	17.8	15	18.2	21.06	25.42	24.56	13.2	22.3	23.28	25.62	25.18	21.36	24.66	25.4	16.5	17.4	11.39	20.6429
1999	20.48	20.96	20.92	22.26	22.06	23.34	17.3	14.8	22.52	23.28	25.28	24.5	23.08	21.88	27.48	11.2	23.1	25.74	24.36	17.1	16.9	17.3	14.4	17.8	22.06	25.4	24.38	12.5	23.82	23.66	25.58	25.28	22.14	24.52	25.34	16.8	17.4	11.66	21.0153
2000	21.96	22.14	21.4	23.72	23.12	24.7	17.1	14.6	23.88	24.08	24.8	23.72	22.16	21.32	26.38	10.1	22.3	25.26	23.56	16.6	16.3	16.9	14.2	17.5	23.14	26.72	25.68	12.1	24.72	24.9	26.78	26.46	22.48	26	26.94	16.4	16.3	11.69	21.2661
2001	22.8	23.02	22.7	24.02	23.68	24.16	17.1	14.6	23.24	23.7	25.44	23.8	22.72	21.92	26.64	10.6	23.16	25.38	24	17.1	16.1	17.8	14.2	17.4	22.6	26.44	25.34	12.4	24.66	24.3	26.82	26.58	22.68	25.62	26.9	15.3	17.1	10.67	21.3866
2002	21.82	21.66	21.76	22.88	22.28	22.58	17.3	15.2	21.96	22.74	24.62	23.16	22.02	20.88	25.58	10.6	21.6	24.54	22.82	16.9	16.6	17.1	14.3	17.4	21.4	25.64	24.76	13	23.12	23.08	25.7	25.66	21.18	24.08	25.24	15.9	17.3	11.12	20.6705
2003	19.96	20.68	20.88	22.2	21.46	22.22	17	14.6	21.52	22.04	23.16	21.8	20.3	19.9	24.24	9.5	20.5	23.9	21.46	16	16	17.1	13.9	17.1	21.22	25.58	25.18	13.1	22.28	23.6	25.8	25.72	20.82	24	25.62	16.4	16.3	11.24	20.1126
2004	20.52	21.78	21.02	23.26	22.4	23.32	17.5	15.1	22.94	23.24	24.44	23.22	21.5	20.86	25.34	10.7	21.48	24.78	22.44	15.9	16.8	16.1	14.8	17.9	22.24	25.66	25.24	13.5	23.54	23.84	25.84	25.78	21.36	24.12	25.62	15.1	17.1	10.04	20.6926
2005	20.24	20.84	20.68	23.08	22.38	23.54	17.1	14.2	22.36	22.86	24.94	25.16	23.14	21.62	26.94	9.9	22.48	25.82	23.82	15.5	16	17.6	14.1	17.5	21.72	25.06	24.9	12	23.66	23.78	25.3	24.7	21.74	24.54	26.04	16.8	16.7	10.67	20.7739
2006	20	20.14	20.42	21.36	21.06	22.56	17.9	15.2	21.72	22.04	23.92	23.46	22.08	20.82	26.14	11	21.94	25.44	23.3	15.7	17	17.7	15	17.9	21.34	25.22	24.34	12.8	22.86	22.8	25.24	24.68	20.9	23.82	25.08	15.9	17	10.39	20.4255
2007	22.22	22.64	22.42	24.22	23.3	24.56	17.1	14.6	23.14	23.5	25.08	23.76	22.66	22.16	25.9	11.7	22.72	24.38	22.9	16.3	16.2	16.8	14.1	17.2	23	26.84	25.58	14.2	24.08	24.52	26.66	26.22	22.28	25.02	26.54	15.3	17.7	11.83	21.2982
2008	21.44	21.44	21.46	22.94	22.6	23.2	16.9	14.3	21.82	22.58	23.72	22.94	21.36	20.66	25.5	10.4	21.74	25.04	22.62	15.7	15.5	16.3	13.9	16.4	21.84	25.48	24.32	13.4	23.08	23.18	25.96	25.28	21.46	24.04	25.84	16.2	16.1	11.9	20.4879
2009	20.82	21.44	20.88	22.98	22.6	23.56	17.4	14.8	22.68	23.46	25.02	24.68	23.12	21.9	26.58	11.1	23.4	25.48	23.64	15.1	16.1	17.1	14.5	17.3	22.68	26.62	25.68	12.2	23.7	24.42	26.52	26.04	22.3	25.28	26.66	15.7	16.6	9.48	21.04
2010	20.42	20.9	20.62	22.32	22.04	22.72	17.4	14.9	21.76	22.6	23.94	23.72	22	20.62	26.14	9.9	21.84	24.48	23.06	15.6	16.2	16.9	14.3	17.3	21.56	25.18	24.6	11	22.9	23.4	24.92	24.46	21.22	23.86	24.88	14.9	15	10.73	20.2708
Tmin
Year	Eergun Right Banner	Manzhouli	Hailaer	Xin Barag Right Banner	Xin Barag Left Banner	East WuZhu MuQinQi	Jingyuan	Yuzhong	Naran bulag	Abag Banner	Zhu Rihe	Daerhan United banner	Siziwang Banner	Huade	Baotou	Zhangbei	Jining	Otog Banner	Dongsheng	Yulin	Yanchi	Hengshan	Haiyuan	Tongxin	Xi Ujimqin Banner	Jarud Banner	Balin Left Banner	Tongyu	Xlin hot	Linxi	Kailu	Tongliao	Duolun	Ongniud Bannar	Chifeng	Zhang Jiakou	Huailai	Wuchuan	Mean
1980	-1.05316	-0.0540427	-1.10233	-1.84109	-0.992063	-1.72866	-2.10923	-0.814493	-1.53088	-2.89825	-4.79076	-3.97995	-1.76808	-3.70467	-1.90296	-1.11579	-4.13132	-2.27865	-0.91282	-0.112763	0.823467	-1.90797	-2.10024	-3.64453	-2.95236	-1.62498	-2.65799	1.316	-5.08923	-0.391024	2.08311	-2.42938	-0.366034	0.571373	2.31492	-2.61122	-0.811001	2.45534	-1.46957
1981	-0.579195	-1.7313	-0.629878	1.52739	0.18041	0.255231	3.59587	-1.8298	-2.68137	-1.43125	-1.81699	-1.54348	-4.83678	-5.73231	-3.72571	-2.15687	-1.58252	-3.88672	0.490017	0.139453	1.48722	-0.367998	1.02341	1.65945	0.0931966	1.79254	-3.79956	0.0112532	-6.47945	1.26896	-0.210907	-0.363113	-4.48853	-1.12621	1.42813	1.71493	-1.09133	-1.04528	-0.959713
1982	2.71102	1.95722	-0.425775	-1.67296	-0.159888	-0.383915	-0.19281	-3.916	-2.07293	-3.39568	-3.14013	-0.251148	-1.69495	-3.14817	-3.81504	-3.06621	-2.20692	-1.81788	-2.28996	-1.833	-4.74041	-3.33413	0.0875843	-0.4272	-0.786562	0.215998	-2.26	2.49739	-1.96769	2.04809	-2.71711	-2.61861	-7.46922	-2.87534	-3.41361	-1.16352	-2.02792	-0.297457	-1.63329
1983	2.58944	1.56031	-1.3748	-3.0016	-2.66088	-1.62522	0.818931	1.99111	3.14905	-5.84687e-05	-1.66721	2.29843	0.308368	-3.43815	-2.87733	-0.893625	-2.12673	-2.00189	1.92611	1.4385	0.399025	-1.54558	-1.0265	-0.397246	-2.56736	-1.2002	-0.480369	4.31616	0.430527	3.33806	3.80411	2.33714	-3.33355	0.149607	0.746064	-0.757177	-2.22255	-0.348919	-0.103842
1984	5.27037	5.65026	2.15479	1.82988	-0.908217	1.07056	0.884174	3.05357	-0.0165183	0.832462	0.221601	-2.36302	1.40928	-1.83229	0.0114978	2.13221	-4.31212	0.185949	-1.31725	-0.275914	-0.800736	0.0205256	0.594064	-2.2553	-0.422279	1.70998	-3.84961	6.645	5.21493	1.43816	2.06795	2.74924	8.50005	2.83255	4.3757	-0.548949	4.58745	-0.334385	1.21594
1985	3.61055	2.85985	1.91105	2.64204	0.990798	2.41575	0.50588	1.73811	3.55744	3.89665	0.0178279	-0.680281	4.23188	6.1751	4.32783	2.03942	-0.272503	0.0942699	0.872746	1.47806	2.78802	4.43667	0.167615	2.13386	1.78811	1.64193	-2.08795	4.37592	4.21391	3.47683	2.26289	2.31696	2.49922	3.18321	2.35094	2.85492	5.12585	0.615578	2.27781
1986	-0.953591	-3.92567	-2.77282	-2.00598	-1.38628	-2.51302	2.99878	4.35087	3.32716	3.84183	1.76252	0.341086	3.25794	3.70244	2.20353	0.573437	-0.332888	-1.8704	3.60506	5.86352	4.04231	-0.18097	-1.07432	-2.30494	-0.908891	-1.37273	2.27748	1.40323	-2.64071	2.79299	6.06606	3.84544	4.55744	-0.111518	0.404339	-2.40134	-2.17612	1.41707	0.886904
1987	-1.92684	-3.39965	-5.05981	-2.82713	-1.98519	-2.79785	0.4828	3.6237	0.267104	2.03975	0.628318	-1.76914	1.96839	-0.368582	-1.19543	-2.17569	-0.434293	-0.641501	0.621635	3.12379	5.62685	-5.07627	-1.62642	-1.80276	-1.60823	-2.99984	0.686031	-1.16823	-1.21731	-1.01887	1.02451	2.41974	-9.06641	-1.55456	-2.04212	-4.40413	-2.20248	-2.69229	-1.06706
1988	3.10148	1.30089	2.60624	2.2886	-0.635078	1.7136	-3.73029	1.21629	-2.67203	-2.59069	0.022634	-1.12001	-1.33049	-2.16018	-2.58161	-1.40748	0.766826	2.45105	5.4988	1.44043	2.85824	-1.91871	2.50917	3.18021	3.07868	1.00134	-0.855752	4.15765	1.17987	2.77835	2.4135	3.09786	2.23743	1.5741	-1.2942	3.21434	0.0170374	-2.97871	0.800773
1989	3.79683	2.98254	-0.188781	0.471818	-3.53517	2.55439	-1.41526	-2.38055	-2.95393	-2.4394	-0.483973	-3.27721	-2.65233	-3.29892	-0.543239	-0.25038	-2.23134	-3.35998	-0.705303	-1.77442	-1.24296	-2.50141	1.22288	1.13337	-2.14801	-2.05151	-2.53177	3.34016	2.62686	1.96166	-0.545736	-2.23187	-3.7474	0.52682	-1.53935	-0.00960953	6.58487	2.6705	-0.530714
1990	3.73831	4.75122	0.742671	2.52476	4.86868	0.389335	1.84829	2.66689	1.42312	-1.20404	-1.63	-1.96513	2.41428	-0.39721	3.12603	-1.5818	2.34755	2.38201	0.0564372	2.93421	2.89802	0.684601	-1.6913	1.68688	-3.19938	-3.23291	3.50988	3.52391	7.18352	5.52413	2.47533	6.21349	-4.77938	-0.138852	0.0257299	1.4576	2.19015	-0.789926	1.39413
1991	3.18245	1.49006	-1.83554	-1.43418	-0.06805	-3.7029	1.4231	3.4615	2.48285	2.52593	5.06913	1.56874	6.45023	0.84756	2.00747	-3.26092	0.774088	0.826549	2.11779	2.39153	1.74741	-2.36741	-1.84407	-1.74993	-3.47449	-3.71798	2.5681	3.52818	1.03285	2.23306	2.07044	4.83645	-9.83028	-1.04337	-2.42868	-4.11159	-4.80838	0.962208	0.261051
1992	3.12314	0.544481	4.75605	0.156929	-0.231183	2.59008	0.836647	-0.596983	1.62383	0.233963	3.91675	3.50751	0.621972	0.95045	-0.489412	-0.613043	0.194798	0.957935	-0.642036	-0.608738	0.945206	-0.172451	2.21835	0.920573	0.690587	0.36354	1.99357	0.460108	0.29241	-0.16185	-2.6701	-1.30633	-0.297178	-0.753325	0.127204	1.92133	-1.3254	-2.13831	0.577396
1993	2.49246	3.3405	-0.522495	-0.775329	-0.700479	-0.396985	2.55479	7.36337	4.48109	2.55658	1.45789	0.962292	3.70915	3.86318	3.25063	0.893165	-3.5521	1.35004	3.24486	2.80607	2.38301	-0.41569	-1.2732	-2.74072	-0.61083	-1.27396	3.08699	2.70182	0.967411	2.34765	4.34056	3.32201	5.35172	-0.774595	1.05948	0.419711	-0.176817	3.49232	1.59436
1994	-1.99924	-0.113151	0.0963379	2.77019	1.77498	4.15202	6.60872	2.6931	0.1701	2.86738	7.15652	1.72405	1.44594	9.10322	7.97068	2.21193	1.07404	4.24615	4.88276	1.04801	1.94551	-1.01993	-0.202937	-1.5428	1.82942	0.842141	5.5329	-0.267864	-1.22101	4.71071	0.341821	3.37255	4.48384	-0.835221	-1.52338	2.59866	-1.0533	-1.44313	2.01136
1995	-2.69685	-1.95758	1.82447	-0.00991062	4.59184	2.216	3.06019	-2.89364	-0.414687	-0.212956	2.64355	3.41295	1.08372	3.45221	1.82202	2.46092	6.31926	6.64671	-1.5538	-3.22151	-2.90766	3.80326	3.9323	6.50605	2.25044	-0.00875055	1.2792	-0.956884	-2.64742	0.954416	-3.44735	-0.596546	8.39625	-0.830579	-1.96579	2.48438	7.22078	-0.451293	1.30494
1996	2.42665	0.793816	2.39317	-1.6068	6.17036	0.453962	2.63774	-1.82581	0.278551	-1.15192	-2.24939	4.08516	0.481847	2.52609	0.639216	1.98756	5.63559	5.22504	-1.09644	0.141784	-2.93907	4.06022	3.3363	5.14656	0.453242	0.0608641	1.4171	2.37518	3.10488	2.08128	0.0595546	-0.443574	5.19105	-1.44617	-1.98687	7.63249	0.899722	1.78398	1.5456
1997	0.775078	0.622813	0.276874	-0.158607	-2.6762	-2.05845	-1.01862	-2.57747	-0.567089	-0.549817	-1.02046	0.930363	0.613025	0.894681	-1.56303	-2.54368	-2.9817	-2.42154	-1.66402	-3.13377	-0.926797	-1.66046	-1.93361	-1.691	-1.40117	-1.85786	-1.51607	1.69683	-0.969713	-0.0193164	-1.23925	-3.3149	-0.355513	-3.61963	-3.04608	6.03482	-5.02169	1.47064	-1.05769
1998	2.07613	3.20749	-0.290062	2.64525	-0.657965	1.45152	8.96164	4.1847	4.3262	6.87639	5.09476	2.74506	3.65512	2.00473	2.00678	-0.87981	-1.6209	-1.81557	4.15679	6.79047	7.4912	-1.80491	-1.30548	-3.90224	-2.24459	-1.9017	1.73217	1.38713	4.47448	4.42213	7.05457	7.14119	-0.674621	-0.304855	-1.75982	-0.674373	-3.48493	-0.961444	1.83165
1999	-0.0336622	-0.600065	-3.16059	-1.51956	0.427357	-2.82171	-1.81745	0.620177	-0.523762	-0.981617	-1.0615	3.23307	-2.00639	-0.940834	-1.50268	1.07845	-2.88367	-1.26216	0.320857	0.0563517	-2.25014	-0.276159	-3.34236	-2.31312	-3.00015	-2.80111	-0.398485	-0.432236	-1.71401	-3.301	-2.62555	-1.54164	10.0454	0.355226	1.91338	-0.961083	-3.38837	0.520412	-0.812906
2000	-3.08985	0.157758	-2.10739	-2.04099	-1.62575	-5.24213	-3.87006	-4.52199	-1.3011	-4.3904	-4.454	1.23447	-3.64733	-2.60138	-3.92986	-0.798737	-1.64812	-2.8139	-3.16024	-2.85377	-3.67774	-1.47641	-3.58491	-2.14433	-2.40818	-2.98591	-2.05563	-2.64535	-1.48828	-3.91909	-4.79121	-4.23818	-1.35928	-3.24649	-1.40015	-3.16131	-3.3726	-3.3385	-2.7368
2001	-4.7281	-2.94494	-4.17037	-1.72745	-2.08922	-2.85325	-4.64212	-2.03385	-1.80489	-4.28422	-3.36065	-3.84283	-3.73039	-1.88685	-3.16868	-2.17717	-3.55458	-1.36398	-4.92976	-5.37922	-3.25725	-0.0326966	-1.64842	-2.06432	3.1642	0.702625	-1.86919	-3.13893	-5.50186	-3.36586	-4.01266	-4.45895	-5.89851	-3.27328	-1.51392	-0.858114	-1.09801	-1.32859	-2.74016
2002	-2.20191	-1.95394	-5.70812	0.191656	-0.611492	-1.95153	-2.85726	-2.5416	-1.30678	-3.43208	-2.87539	-3.41818	-1.59475	-1.72645	-3.27829	-2.90484	-2.35743	-2.97764	-3.52427	-2.98382	-2.00681	1.05082	-3.28228	-1.33717	2.44602	2.62963	-2.7998	-4.53003	-1.30614	-1.75233	-2.93094	-3.26167	-8.84703	-2.11265	-2.63505	-4.93363	0.0647422	-2.13935	-2.30784
2003	-0.574283	-1.43191	-0.421447	2.72111	-0.765403	-0.440649	-1.47163	-2.00679	-1.23413	-1.56793	-1.65846	-0.68043	-1.4754	-1.43048	-1.35268	-1.48699	-2.15797	-1.08357	0.244405	0.415674	-1.30288	1.22708	0.0824961	-1.20526	0.198139	0.823992	1.69563	-0.634309	-2.31746	-0.609399	-0.136128	-0.312836	0.850457	1.47636	1.35945	-0.103518	-0.391194	-3.91173	-0.554475
2004	-3.6078	-1.58045	1.85963	1.57383	3.08366	1.10092	-0.416856	5.65975	1.46024	-0.419299	-1.28381	-0.170586	-1.45605	-1.33771	-0.798436	-1.63627	1.03577	1.9583	-3.17985	-3.62045	-4.57565	-1.10821	1.16295	1.98561	2.04581	0.0312873	-1.06679	-3.52759	-3.92995	-4.77181	-3.52682	-4.30147	-0.690003	0.990302	0.0657864	2.88693	2.80523	1.40367	-0.418321
2005	-1.61435	-1.33799	-1.24928	-1.89603	-1.77017	-3.65866	-1.4497	0.236488	-1.74717	0.0219228	0.765403	-1.10601	-1.64145	1.72011	0.821631	0.10422	-1.65863	-0.101562	5.39884	-0.382389	-1.64146	-1.68864	-1.20636	-0.838894	-2.16444	-1.70573	0.0216782	-3.38422	-5.38305	-2.09603	0.40209	2.93505	-9.06579	-0.725426	1.3931	-1.20977	-2.72888	0.961056	-1.01764
2006	-2.69855	-3.43778	-4.42036	-1.91002	-2.20483	-2.44262	-3.05699	-1.2011	-2.46011	1.71514	2.81034	2.70017	-3.61803	-1.6271	1.19983	-2.83431	-1.74181	-1.78111	3.16094	-0.921761	-2.33707	-2.57925	-1.09397	-2.0976	-2.09564	-2.16677	-0.902186	-1.50588	-0.90305	-0.971046	-0.663633	0.0454073	-10.5701	-0.87235	-0.875093	1.40898	-0.399608	-1.09466	-1.43273
2007	-5.88813	-4.33716	-6.92874	-4.30375	-5.34258	-2.28208	-6.7443	-3.98409	-3.19414	-1.71709	-3.70698	-2.90516	-3.38487	-3.30105	-1.44728	1.46858	-3.09168	-3.25578	-1.50649	-3.3382	-4.58589	0.110043	1.94096	-2.88111	-1.56037	-0.855624	-3.03122	-4.83769	-6.01746	-4.95495	-3.33339	-1.59722	-11.7619	0.531347	0.319762	-4.23693	-1.20738	-3.40917	-3.17261
2008	-2.51782	-1.50341	-0.617537	-0.885338	-1.99374	-0.352037	-1.3248	-1.97125	-1.48548	-1.70714	-2.18654	-1.06434	-1.5945	-2.89467	-2.88474	-0.486324	-0.273167	-0.798585	-0.183868	-1.46161	-0.412	-2.32342	2.49612	-1.34359	0.449793	1.39522	-1.75664	-3.62893	-2.57969	-2.15004	-1.5985	-2.41835	-10.6497	-0.167292	-0.259092	-0.799303	1.4071	-3.71034	-1.47988
2009	-0.35813	0.0215158	-2.14506	-2.91105	-4.70998	-1.55031	-4.17922	-3.44713	-4.25159	-2.62886	-3.75239	-4.68071	-5.50005	-4.09416	-3.7123	-0.966892	-2.63693	-4.37147	-0.856518	-2.38289	-2.18857	-0.178694	-0.470034	-3.392	2.6812	1.31736	-2.11338	0.339641	-3.93972	-1.189	-0.740706	-2.57689	-1.42517	-1.45227	-1.68245	-0.0515892	0.0662891	0.458057	-1.99084
2010	-2.31883	-2.16442		-2.85036	-3.33635	-2.46111	-5.84222	-4.52	-5.24938	-3.18819	-4.11052	-5.6097	-5.31672	-0.461063	-0.64185	-1.34735	-2.91001	-1.84982	-4.10133	-1.41414	-3.42866	-0.584586	-1.56933	-1.92594	-0.216312	-0.645916	-1.50684	-1.93106	-8.22885	-3.81771	-2.97626	-1.13019	-6.52559	-1.49872	-0.918663	-0.706381	-2.34615	-0.120177	-2.6965
	ton
	Wuchuan	Guyuan	Kailu	Huanxian	Taipusi	Duolun	Eergun Right Banner	Hailaer	Xin Barag Left Banner	East WuZhu MuQinQi	Siziwang Banner	Huade	Baotou	Jining	Otog Banner	Dongsheng	Jarud Banne	Balin Left Banner	Xilin	Ongniud Bannar	Guyang	Zhangbei	Tongxin	Dingbian
1980	936	384.8	790.4	310	146.4	131	317	766	30	40.3	472			91	1405	472	174.7	269	526	845.4	154.1	174.2		1481
1981	964	604	1531	350		128									1363	265		259	209	1531	479	272	82	746
1982	988			450		420					437
1983	1066	162		715		670.5	880							122	1924		773.3	519	390	2543	23	115.6	30	1336
1984	1024			760		558						178			1307		1394
1985	1137	142.9	4739	790.6	615	575	589	299		25.1	691	152.1		30	1307	208	1380	815	598	3390	263.5	507	163.9	1281
1986	1230			814.7		138	2179	589	75		666	308		111	1962		1565		596		404	816	369
1987	1144	688	1979.6	984	891	79	9609	810.6	458	43.1	2623	151		146.9	1932	1785	1747	2740	366	1001	587	616	708	1460.6
1988	1755	2928	9548	1100	1500	113.8	6951	1602	600	105.87	799	249		171	3785	1354.6	2564	2558	638	1612	549	999	1093	1474.5
1989	2767	1190.9	3124.9	1580	1375	288.6	8787	2033	260	67.9	1633	504		194	526.9	1827	1238	4795	526		479	1742	1559	1609.6
1990	2647	1532.6	8570	2037	1761	237.2	11630	2088	280	125	3375	718		266	3348	3067	1221	6248	738		1338	2181	1635	1720.2
1991	2726	1521.5	3343.9	2164	1311	1061	1206	1401	300	136	2581	1254		65	2181		2972	4591	1209		997	2444	1924	1901.4
1992	2630			2649	2726	985	1192	1396	500	117.1	1358	1173		88	1383	1775	3262	3366	1152		1582	2868	2070
1993	3000	547.9	8395	2748	3597	650	1802	2000	202	137	1704	1201		78	1941	1826	3017	3134	1183	6353	2235	3328	2231	2304
1994	3000	549.3	9306	6158	3429	921	8414	2335	400	152	1800	362		77	2155	2126	3090	4016	1192	6602	2398	3232	2445	3289
1995	4049	585.9	9927	5520	3992	1464	9535	2466	540	160	2590	1035		303	1618	1218	3955	5227	3038	6712	3274	4270	2822	3949
1996	4625		12320	4577	4671	1591	10523	2450	550	179	3257	950	7483	320	1850	1690	2604	5678	3945	7140
1997	3224	788.4	12712	5937	4626	1627	11503	2419	575	315	4491	940	7430	337	1976	1850	3305	5387	5964	7865	6232	4357	3835	5748
1998	3860	1178.2	12565	5764	4756	1608	11606	2672	600	360	5717	1757	7870	403	3174	1188	2292	4911	4303	9667	6918	4833	5296	6837
1999	6310	3076.6	14097	3250	4097	1518	11603	2744	575	253	8329	1597	7923	410	3078	1273	5847	5668	4787	14076	6820		5091	8591
2000	6287	844.4	13896	2232	3066	1645	12725	2838	550	246	8329	1571	9208	283	2633	1425	9118	5916	7688	9586	8232	4718	5755	9329
2001	7748		16588	2325	3404	1600	9065	3546	555	239	6789	1036	9764	226	2914	1461	9433	8037	4513	10696	4187	4452	22381	8666
2002	7205		17095	5680	3180	1600	9586	3344	550	306	8290	1717	9500	273	3768	1482	12474	7403	4141	11757	9880	4580	5138	10654
2003	7848		18438	7810	3032	1700	9746	3531	618	280	8333	1831	8834	1806	2654	1798	13697.7	7819	4701	11811	10423	4890	5313	12446
2004	8932		20364	9912	3005	1784	9906	3340	600	288	8492	2090	8034	1980	2618	2156	15375.7	9246	6005	13881	11920	5857	6099	11515
2005	10700		23346	9887	2965	1834	10066	3471	610	289	8305	2386	8653	1910	2873	2162	18521	14517		14687	12137	6926	20161	15001
2006	10748		24614	8013	3077	1913	11681	3456	636	344	8400	1830	7177	1930	3176	2408	19000	12848	12494	22680
2007	10412		25648	8520	3065	1913	12522	4238	600	376.9	8290	3905	8163	2130	3762	2577	24488	13089	14901	27226
2008	11700		25876	8864	2988	2018	17899	4156	550	518	8295	4277	7230	2230	4402	2749	28113	13379	13626	32552
2009	12964		30118	9500	2998	2148	17899	4156	550	540	8298	4535	7270	2241	4410	2776	38970	10593	17379	34900
2010	13921		30780	9608	2863	2299	21028	4197	619	731	8315	4081		2290	4327	4499	31714	15444	10473	36212
	kg ha-1			Mean fertilizer	kg ha-1
	Mean fertilizer				wheat	naked oat	potato	maize
1980	38.3543			1980s	11.6	9.6	23.1	26.4
1981	39.2846			1990s	32.3	26.9	64.6	182.5
1982	30.8314			2000s	77.8	64.8	155.6	345
1983	31.1853
1984	35.1812
1985	43.7775
1986	47.7276
1987	53.3704
1988	57.3264
1989	63.7386
1990	73.0623
1991	79.0688
1992	84.2604
1993	94.4947
1994	90.7614
1995	105.729
1996	116.991
1997	124.011
1998	120.79
1999	125.062
2000	126.471
2001	138.945
2002	140.649
2003	162.008
2004	176.232
2005	187.75
2006	194.992
2007	207.498
2008	224.609
2009	224.988
2010	224.662
