# Supplementary material for: Responses of Crop Water Use Efficiency to Climate Change and Agronomic Measures in the Semiarid Area of Northern China
Source: PLoS One. 2015 Sep 3;10(9):e0137409. doi: 10.1371/journal.pone.0137409 (PMC4559399; doi:10.1371/journal.pone.0137409)
Supplement: S2 Dataset — (XLSX) [file pone.0137409.s002.xlsx]

## Sheet: Sheet1
WUE	g m-2 mm-1
Wuchuan					Guyuan
year	wheat	naked oat	potato		year	wheat	potato	maize
1983	0.32	0.19	0.59		1983	0.2	0.32	0.38
1984	0.35	0.24	0.62		1984	0.21	0.2	0.21
1985	0.21	0.2	0.43		1985	0.22	0.22	0.22
1986	0.36	0.21	0.6		1986	0.38	0.48	0.5
1987	0.3	0.09	0.28		1987	0.19	0.36	0.39
1988	0.33	0.25	0.55		1988	0.37	0.81	0.9
1989	0.29	0.18	0.52		1989	0.82	1.09	1.65
1990	0.45	0.26	0.79		1990	0.58	1.04	1.18
1991	0.18	0.16	0.65		1991	0.57	1.28	1.45
1992	0.28	0.09	0.42		1992	0.35	0.36	0.6
1993	0.55	0.34	1.01		1993	0.75	0.96	0.98
1994	0.44	0.18	0.83		1994	0.73	0.49	0.58
1995	0.43	0.22	0.53		1995	0.84	0.78	0.78
1996	0.55	0.35	0.99		1996	0.55	1.21	1.38
1997	0.52	0.35	0.89		1997	0.78	1.25	1.3
1998	0.49	0.38	0.31		1998	0.56	1.08	1.9
1999	0.64	0.2	1.17		1999	0.75	1.26	1.2
2000	0.37	0.23	0.82		2000	0.5	0.8	0.8
2001	0.33	0.2	1.01		2001	0.58	1.09	1.01
2002	0.71	0.46	1.46		2002	0.68	1.07	1.22
2003	0.5	0.38	1.1		2003	0.56	1.05	0.9
2004	0.73	0.4	1.43		2004	0.81	1.04	1.38
2005	0.39	0.2	0.91		2005	0.96	0.94	1.5
2006	0.71	0.37	1.5		2006	0.5	1.09	1.2
2007	0.37	0.25	0.68		2007	0.9	1.35	2.02
2008	0.4	0.19	0.68		2008	0.68	1.03	1.6
2009	0.67	0.17	0.71		2009	0.7	1.17	1.63
2010	0.35	0.15	0.63		2010	0.5	1.09	1.5
