# Supplementary material for: Responses of Crop Water Use Efficiency to Climate Change and Agronomic Measures in the Semiarid Area of Northern China
Source: PLoS One. 2015 Sep 3;10(9):e0137409. doi: 10.1371/journal.pone.0137409 (PMC4559399; doi:10.1371/journal.pone.0137409)
Supplement: S3 Dataset — (XLSX) [file pone.0137409.s003.xlsx]

## Sheet: Sheet1
Wuchuan															Guyuan
wheat					naked oat					potato					wheat					potato					maize
wet		dry			wet		dry			wet		dry			wet		dry			wet		dry			wet		dry
ET(mm)	Yield(kg ha-1)	ET(mm)	Yield(kg ha-1)		ET(mm)	Yield(kg ha-1)	ET(mm)	Yield(kg ha-1)		ET(mm)	Yield(kg ha-1)	ET(mm)	Yield(kg ha-1)		ET(mm)	Yield(kg ha-1)	ET(mm)	Yield(kg ha-1)		ET(mm)	Yield(kg ha-1)	ET(mm)	Yield(kg ha-1)		ET(mm)	Yield(kg ha-1)	ET(mm)	Yield(kg ha-1)
213.08	657.75	240.08	707.75		257.757	608	157.757	608		280.469	1790.86	280.469	1790.86		658.09	1616.2	396.033	1524.92		215.013	1328.04	319.246	2532.38		535.714	1125	240	1200
210	671.3	203	848		171.444	498.183	130	589		224.5	1328.04	268	2000		274.964	787.425	335.513	1912.42		568.189	2136.38	341.308	1648.71		688.636	1515	235.862	3420
304.99	1065.8	159.7	857.5		346.493	816.75	196.607	861.95		346.379	2136.38	219.556	2541.16		230.398	946.875	250	1875		449.98	1989.96	211.634	2708.92		601.667	5415	252.248	2472.03
235.87	483.8	241.597	1052.5		310.018	625.05	285.316	393		324.259	1389.96	293.812	1625.13		608.068	2249.85	246.154	1920		419.683	3574.54	230.045	2208.44		611.101	3666.6	380.869	4951.29
149.79	546	117.427	751.838		165.632	343.65	140.458	382.015		188.409	1132.38	182.198	2138		265.073	1537.42	335.714	1320		231.195	2404.43	234.01	2925.13		549.945	3189.68	211.26	4013.95
129.25	390	245.673	898.337		119.923	104.85	257.283	585.99		197.002	548.708	263.371	2156.81		450	1575	300	2250		479.148	2724.93	277.778	3000		714.177	5570.58	262.341	3148.09
301.93	990	110.058	359.981		314.905	780	152.922	247.534		395.374	2189.97	153.647	1553.94		359.589	2625	310.76	1740.25		197.228	1456.42	249.048	3138		405.844	4951.29	541.218	4329.75
211.18	960	130.971	931.942		337.002	865.2	221.274	729.962		304.401	2404.43	150.635	2202.64		278.182	1530	126.644	1139.8		259.198	2021.75	156.293	1289.97		365	5037	500.99	5060
257.36	469.05	160.436	1138.82		266.832	428.85	141.483	516.781		260.939	1708.92	162.054	2425.42		341.912	2325	244.49	1662.53		264.464	3200.02	196.436	2141.16		363.475	5452.13	292.053	5899.46
306.68	847.65	100.435	471.71		392.525	641.55	105.055	165.06		414.06	1724.93	135.734	922.716		231.45	1874.75	171.485	1406.17		448.566	3799.66	159.566	1081.92		423.875	5086.5	329.065	5265.04
209.88	1153.2	183.196	1227.9		194.97	658.5	213.202	770.95		219.701	2208.44	223.913	2692.94		358.501	1792.5	168.75	1417.5		288.448	2999.86	285.701	2999.86		988.462	3855	443.9	6658.5
232.18	1028.25				292.925	514.35				270.385	2256.42				279.214	1954.5	184.27	1768.99		374.233	2993.86	272.209	3674.82		606.667	5460	276.316	1050
234.8	1006.05				259.6	576.9				306.456	1610.75				588.079	1687.35	--	--		279.802	3049.84	247.561	2549.88				341.818	5640
220.62	1215				278.867	975				292.753	2901.02				420	2100				320.497	3749.82	399.062	2349.78				327.966	3870
262.93	1325.59				305.417	863				300.421	3307.18				434.483	2520											303.426	4187.28
207.91	1021.63				335.223	929.94				275.159	3632.5				468.383	2341.91											316.196	5154
124.457	490.561				182.753	365.59				229.318	2097.47
283.532	1127.77				306.041	581.744				313.021	2122.31
