# Supplementary material for: Responses of Crop Water Use Efficiency to Climate Change and Agronomic Measures in the Semiarid Area of Northern China
Source: PLoS One. 2015 Sep 3;10(9):e0137409. doi: 10.1371/journal.pone.0137409 (PMC4559399; doi:10.1371/journal.pone.0137409)
Supplement: S4 Dataset — (XLSX) [file pone.0137409.s004.xlsx]

## Sheet: Sheet1
	in growth period (Accurate to the month)
Wuchuan									Guyuan
		Fertilizer(kg ha-1)			WUE(g m-2 mm-1)				Tmin(℃)			Precipitation(mm)				Fertilizer(kg ha-1)			WUE(g m-2 mm-1)
Tmax(℃)	Precipitation(mm)	wheat	naked oat	potato	wheat	naked oat	potato		wheat	potato	maize	wheat	potato	maize	wheat	potato	maize	wheat	potato	maize
21.76	272.2	9.07525	7.56271	18.1504	0.32	0.29	0.59		8.51176	7.29691	8.31667	338.8	460.9	451.6	4.90779	21.2671	31.9006	0.2	0.32	0.38
20.44	373.3	8.66319	7.21933	17.3263	0.25	0.14	0.42		8.65395	7.17306	8.43333	410.7	495.6	494.1	5.84615	25.3333	38	0.21	0.2	0.21
21.01	319.3	10.5182	8.76513	21.0362	0.21	0.2	0.43		9.28042	7.60924	8.33333	327.3	477.1	475.6	6.16622	26.7203	40.0804	0.22	0.22	0.22
21.88	207.3	11.1189	9.26572	22.2376	0.36	0.21	0.6		8.38235	7.6732	7.96667	270.5	296	295.3	6.39047	27.692	41.5381	0.38	0.48	0.5
21.64	212.1	10.6309	8.85909	21.2617	0.3	0.29	0.28		8.8	8.48711	8.6	257.4	299.2	299.2	7.4427	32.2517	48.3776	0.19	0.36	0.39
21.24	385.4	16.1085	13.4238	32.2169	0.33	0.25	0.55		8.85229	8.48711	12.6833	359.6	428.6	417.4	8.57009	37.1371	55.7056	0.37	0.81	0.9
21.33	255	25.1149	20.9291	50.2296	0.29	0.18	0.52		9.47712	8.21031	11.4	286.1	327.5	315.8	12.1619	52.7018	79.0527	0.82	1.09	0.65
21.59	326.2	23.6695	19.7245	47.3387	0.45	0.26	0.79		8.44771	8.32268	8.46667	387.1	472.2	443.2	24.1561	104.676	157.014	0.58	1.04	1.18
22.03	295.3	24.142	20.1183	48.2837	0.38	0.36	0.65		8.49281	7.97887	11.2	234	275.2	253.9	25.6621	111.202	166.804	0.57	1.28	1.45
21.14	418.9	22.6878	18.9065	45.3755	0.28	0.29	0.42		8.82787	8.51186	8.86667	532.4	556.4	550.8	21.1716	91.7434	137.615	0.35	0.36	0.6
21.41	248.1	26.5155	22.0962	53.0307	0.55	0.34	1.01		8.33464	7.81701	8.01667	301.4	343.3	332	33.5389	145.335	218.003	0.75	0.96	0.98
21.59	290.1	23.7221	19.7684	47.4439	0.44	0.18	0.83		10.0065	9.29381	9.61667	384	426.5	413.2	46.9126	203.288	304.932	0.73	0.49	1.28
20.92	313.2	34.7201	28.9334	69.4399	0.33	0.22	0.53		9.14314	8.76701	9.05	333.2	380.8	362	41.7545	180.936	271.404	0.84	0.78	0.78
21.43	276.5	43.3165	36.0971	86.6327	0.55	0.35	0.99		9.45621	8.90155	7.96667	352.5	396.8	388.6	51.0947	221.411	332.116	0.55	1.21	1.38
22.18	296.8	29.8585	24.8821	59.7168	0.52	0.35	0.89		10.132	9.05361	9.43333	263.9	312.4	310.1	69.0055	299.024	448.536	0.78	1.25	1.3
22.03	362.3	35.6675	29.7229	71.3347	0.49	0.38	0.31		10.5732	10.1639	10.3667	379.9	412.6	403.3	65.0633	281.941	422.911	0.56	1.08	1.9
23.37	213.4	58.4982	48.7485	116.996	0.54	0.2	1.17		10.1863	12.5098	10.15	248.9	199.9	285.1	42.8082	185.502	278.253	0.75	1.26	1.2
22.87	293.6	46.612	38.8433	93.2235	0.37	0.23	0.82		10.6281	8.16295	10.2667	273.5	166.429	328.7	29.9672	129.858	194.787	0.5	0.8	0.8
23.31	194.6	66.2649	55.2208	132.529	0.33	0.1	1.01		9.9549	9.57732	9.85	263.6	196.34	376.8	24.3244	105.406	158.109	0.58	1.09	1.01
22.56	200.7	57.7724	48.1437	115.544	0.61	0.5	1.46		10.4791	7.77479	10.0667	294.7	150.128	333.3	66.0224	286.097	429.146	0.68	1.07	1.22
21.18	381.2	59.5301	49.6084	119.06	0.5	0.38	1.1		9.76667	7.40427	9.71667	448.7	243.291	523.6	86.1466	373.302	559.953	0.56	1.05	0.9
20.92	350.2	87.4718	72.8932	174.943	0.33	0.22	0.53		10.2686	9.63144	10.0333	283.5	182.938	349.4	111.522	483.262	724.893	0.81	1.04	1.38
22.92	254.8	92.6453	77.2044	185.29	0.39	0.2	0.91		10.9474	10.1765	10.8833	268.2	174.51	321.5	104.616	453.337	680.005	0.96	0.94	1.5
23.05	195.5	85.511	71.2591	171.021	0.61	0.37	1.5		11.6765	10.9361	12.1333	319.5	205.103	392.2	109.231	355	473.333	0.5	1.09	1.2
23.93	156.3	91.2255	76.0213	182.45	0.37	0.25	0.68		11.315	10.599	10.8667	179	160.206	247.7	117.846	383	510.667	0.9	1.35	2.02
21.04	343.5	81.8624	68.2187	163.724	0.4	0.19	0.68		10.6516	10.2518	10.4167	165	169.067	316.5	119.231	387.5	516.667	0.68	1.03	1.6
22.49	244	93.1813	77.6511	186.362	0.57	0.37	0.71		11.0379	10.7166	10.8	268	159.534	291.5	124.077	403.25	537.667	0.7	1.17	1.63
									10.6614	10.2912	10.6833	310.1	218.041	376.4	134	435.5	580.667	0.5	1.09	1.5
