# Supplementary material for: Responses of Crop Water Use Efficiency to Climate Change and Agronomic Measures in the Semiarid Area of Northern China
Source: PLoS One. 2015 Sep 3;10(9):e0137409. doi: 10.1371/journal.pone.0137409 (PMC4559399; doi:10.1371/journal.pone.0137409)
Supplement: S5 Dataset — (XLSX) [file pone.0137409.s005.xlsx]

## Sheet: Sheet1
	from sowing to harvest (Accurate to the day)
Wuchuan
wheat							naked oat							potato
WUE(g m-2 mm-1)	Tave(℃)	Tmin(℃)	Tmax(℃)	Precipitation (mm)	Fertilizer(kg ha-1)		WUE(g m-2 mm-1)	Tave(℃)	Tmin(℃)	Tmax(℃)	Precipitation (mm)	Fertilizer(kg ha-1)		WUE(g m-2 mm-1)	Tave(℃)	Tmin(℃)	Tmax(℃)	Precipitation (mm)	Fertilizer(kg ha-1)
0.32	13.7824	8.99626	20.1693	245.2	9.07525		0.19	15.4504	8.99626	21.756	272.2	7.56271		0.59	15.4504	8.99626	21.756	272.2	18.1504
0.35	13.6078	8.58806	19.7355	368.8	8.66319		0.24	14.5638	8.58806	20.4408	373.3	7.21933		0.62	14.5638	8.58806	20.4408	373.3	17.3263
0.21	13.6629	8.49548	20.0231	324.6	10.5182		0.2	14.6996	8.49548	21.0057	319.3	8.76513		0.43	14.6996	8.49548	21.0057	319.3	21.0362
0.36	13.9115	8.47325	20.5129	185.4	11.1189		0.21	15.2009	8.47325	21.8829	207.3	9.26572		0.6	15.2009	8.47325	21.8829	207.3	22.2376
0.3	14.2226	8.6769	20.6915	171.3	10.6309		0.09	15.2873	8.6769	21.6409	212.1	8.85909		0.28	15.2873	8.6769	21.6409	212.1	21.2617
0.33	13.381	9.19049	19.5876	340.4	16.1085		0.25	15.0884	9.19049	21.2416	385.4	13.4237		0.55	15.0884	9.19049	21.2416	385.4	32.2168
0.29	13.9227	8.23925	20.6056	196.6	25.1149		0.18	14.926	8.23925	21.3342	255	20.9291		0.52	14.926	8.23925	21.3342	255	50.2296
0.45	13.2432	8.28809	19.7685	287.3	23.6695		0.26	15.1139	8.28809	21.5852	326.2	19.7245		0.79	15.1139	8.28809	21.5852	326.2	47.3387
0.18	13.7335	8.70538	20.3375	281.9	24.142		0.16	15.3962	8.70538	22.0268	295.3	20.1183		0.65	15.3962	8.70538	22.0268	295.3	48.2837
0.28	13.918	8.9811	20.3828	400.6	22.6878		0.09	14.932	8.9811	21.1401	418.9	18.9065		0.42	14.932	8.9811	21.1401	418.9	45.3755
0.55	13.0688	8.00492	19.678	212.6	26.5154		0.34	14.8048	8.00492	21.41	248.1	22.0962		1.01	14.8048	8.00492	21.41	248.1	53.0307
0.44	15.1135	9.26819	21.442	270.5	23.7221		0.18	15.4781	9.26819	21.5867	290.1	19.7684		0.83	15.4781	9.26819	21.5867	290.1	47.4439
0.43	13.15	8.45546	19.5807	249.9	34.7201		0.22	14.69	8.45546	20.92	313.2	28.9334		0.53	14.69	8.45546	20.92	313.2	69.4399
0.55	13.4594	8.78794	19.7408	251.7	43.3165		0.35	15.1508	8.78794	21.4335	276.5	36.0971		0.99	15.1508	8.78794	21.4335	276.5	86.6327
0.52	14.5814	8.96882	21.3142	278.3	29.8585		0.35	15.6387	8.96882	22.1835	296.8	24.8821		0.89	15.6387	8.96882	22.1835	296.8	59.7168
0.49	14.7324	9.41783	20.8897	392	35.6675		0.38	15.8224	9.41783	22.0337	362.3	29.7229		0.31	15.8224	9.41783	22.0337	362.3	71.3347
0.64	15.684	9.94037	22.3928	180	58.4982		0.2	16.954	9.94037	23.3722	213.4	48.7485		1.17	16.954	9.94037	23.3722	213.4	116.996
0.37	14.8318	9.73649	21.4693	279.7	46.612		0.23	16.3445	9.73649	22.874	293.6	38.8433		0.82	16.3445	9.73649	22.874	293.6	93.2235
0.33	15.2385	9.53697	22.2023	157.5	66.2649		0.2	16.5745	9.53697	23.3056	194.6	55.2208		1.01	16.5745	9.53697	23.3056	194.6	132.529
0.71	14.6185	9.2494	21.1888	185.5	57.7724		0.46	15.8745	9.2494	22.5595	200.7	48.1437		1.46	15.8745	9.2494	22.5595	200.7	115.544
0.5	13.5535	9.15602	19.4574	365.1	59.5301		0.38	15.2961	9.15602	21.1788	381.2	49.6085		1.1	15.2961	9.15602	21.1788	381.2	119.06
0.73	13.8749	8.13766	20.4365	313.3	87.4718		0.4	14.5922	8.13766	20.9205	350.2	72.8932		1.43	14.5922	8.13766	20.9205	350.2	174.943
0.39	15.0848	9.45557	21.6872	219.4	92.6453		0.2	16.4488	9.45557	22.9212	254.8	77.2044		0.91	16.4488	9.45557	22.9212	254.8	185.29
0.71	15.594	11.5506	21.657	175.6	85.511		0.37	17.0267	11.5506	23.049	195.5	71.2591		1.5	17.0267	11.5506	23.049	195.5	171.021
0.37	16.2098	12.065	22.1361	112.3	91.2256		0.25	17.8738	12.065	23.9334	156.3	76.0213		0.68	17.8738	12.065	23.9334	156.3	182.45
0.4	14.288	10.081	19.8722	322.2	81.8624		0.19	15.3814	10.081	21.0415	343.5	68.2187		0.68	15.3814	10.081	21.0415	343.5	163.724
0.67	15.4223	10.4929	21.6594	239.9	93.1813		0.17	16.4603	10.4929	22.488	244	77.6511		0.71	16.4603	10.4929	22.488	244	186.362
0.35							0.15							0.63
Guyuan
wheat							potato							maize
WUE(g m-2 mm-1)	Tave(℃)	Tmin(℃)	Tmax(℃)	Precipitation (mm)	Fertilizer(kg ha-1)		WUE(g m-2 mm-1)	Tave(℃)	Tmin(℃)	Tmax(℃)	Precipitation (mm)	Fertilizer(kg ha-1)		WUE(g m-2 mm-1)	Tave(℃)	Tmin(℃)	Tmax(℃)	Precipitation (mm)	Fertilizer(kg ha-1)
0.2	14.3647	8.51176	20.8843	338.8	4.90779		0.32	13.882	8.29691	20.1577	460.9	21.2671		0.38	14.0167	8.31667	20.4167	451.6	31.9007
0.21	14.4316	8.65395	20.5586	410.7	5.84615		0.2	13.6093	8.17306	19.5451	495.6	25.3333		0.21	13.9167	8.43333	19.8833	494.1	38
0.22	15.6594	9.28042	21.8846	327.3	6.16622		0.22	14.5625	8.60924	20.5978	477.1	26.7203		0.22	14.4333	8.33333	20.5333	475.6	40.0804
0.38	14.7072	8.38235	20.7216	270.5	6.39047		0.48	14.0722	7.6732	20.417	296	27.692		0.5	14.3333	7.96667	20.65	295.3	41.5381
0.19	15.3569	8.8	22.0399	257.4	7.4427		0.36	15.0727	8.48711	21.8356	299.2	32.2517		0.39	15.0833	8.6	21.75	299.2	48.3776
0.37	14.9386	8.85229	21.1098	359.6	8.57009		0.81	14.1742	8.48711	20.0634	428.6	37.1371		0.9	14.5333	8.68333	20.55	417.4	55.7056
0.82	14.4359	8.47712	20.1242	286.1	12.162		1.09	14.0691	8.21031	19.8129	327.5	52.7018		1.65	14.2667	8.4	20.0333	315.8	79.0527
0.58	14.9758	8.44771	21.3072	387.1	24.1561		1.04	14.5598	8.32268	20.7799	472.2	104.676		1.18	14.8333	8.46667	21.1167	443.2	157.014
0.57	15.0876	8.49281	21.8366	234	25.6621		1.28	14.4979	7.97887	21.3062	275.2	111.202		1.45	14.8333	8.2	21.7167	253.9	166.804
0.35	7.78934	1.82787	14.3832	532.4	21.1716		0.36	14.0196	8.51186	19.7216	556.4	91.7434		0.6	14.45	8.86667	20.2167	550.8	137.615
0.75	14.4425	8.33464	20.6281	301.4	33.5389		0.96	13.9314	7.81701	20.2485	343.3	145.335		0.98	14.2167	8.01667	20.5833	332	218.003
0.73	15.8882	10.0065	21.8333	384	46.9126		0.49	14.984	9.29381	20.8948	426.5	203.288		0.58	15.3333	9.61667	21.2167	413.2	304.932
0.84	15.4667	9.14314	21.4203	333.2	41.7545		0.78	14.7479	8.76701	20.6639	380.8	180.936		0.78	15.1	9.05	21	362	271.404
0.55	14.7797	9.45621	20.4471	352.5	51.0948		1.21	14.2242	8.90155	20.0737	396.8	221.411		1.38	14.3333	7.96667	20.65	388.6	332.116
0.78	16.3739	10.132	22.4902	263.9	69.0055		1.25	15.3418	9.05361	21.7124	312.4	299.024		1.3	15.7	9.43333	21.9833	310.1	448.536
0.56	16.2987	10.5732	22.2837	379.9	65.0633		1.08	15.8711	10.1639	21.9474	412.6	281.941		1.9	16.1667	10.3667	22.2833	403.3	422.911
0.75	15.7595	10.1863	21.4484	248.9	42.8082		1.26	15.218	12.5098	23.1787	199.9	185.502		1.2	15.6167	10.15	21.3667	285.1	278.253
0.5	16.5732	10.6281	22.8935	273.5	29.9672		0.8	13.9379	8.16295	20.3147	166.429	129.858		0.8	15.95	10.2667	22.2	328.7	194.787
0.58	16.2033	9.9549	22.566	263.6	24.3244		1.09	15.2082	9.57732	21.1067	196.34	105.406		1.01	15.55	9.85	21.4667	376.8	158.109
0.68	15.9556	10.4791	21.868	294.7	66.0224		1.07	13.209	7.77479	19.3632	150.128	286.097		1.22	15.45	10.0667	21.45	333.3	429.146
0.56	15.2954	9.76667	21.3373	448.7	86.1466		1.05	12.5415	7.40427	18.4056	243.291	373.302		0.9	15.0167	9.71667	21.0333	523.6	559.953
0.81	16.3261	10.2686	22.6013	283.5	111.522		1.04	15.482	9.63144	21.7335	182.938	483.262		1.38	15.85	10.0333	22.05	349.4	724.893
0.96	16.5604	10.9474	22.4318	268.2	104.616		0.94	15.4172	10.1765	21.1461	174.51	453.337		1.5	16.2667	10.8833	22.05	321.5	680.005
0.5	17.3	11.6765	23.4379	319.5	109.231		1.09	16.2577	10.9361	22.2526	205.103	355		1.2	16.4833	11.1333	22.4333	392.2	473.333
0.9	16.934	11.315	22.9176	179	117.846		1.35	15.7716	10.599	21.3851	160.206	383		2.02	16.3	10.8667	22.1	247.7	510.667
0.68	16.5405	10.6516	22.8614	165	119.231		1.03	15.7575	10.2518	21.7534	169.067	387.5		1.6	15.95	10.4167	22	316.5	516.667
0.7	16.5536	11.0379	22.3477	268	124.077		1.17	15.9021	10.7166	21.4482	159.534	403.25		1.63	16.0667	10.8	21.7	291.5	537.667
0.5	15.7497	10.6614	21.2007	310.1	134		1.09	15.1742	10.2912	20.6072	218.041	435.5		1.5	15.4833	10.6833	20.75	376.4	580.667
