# Supplementary material for: Responses of Crop Water Use Efficiency to Climate Change and Agronomic Measures in the Semiarid Area of Northern China
Source: PLoS One. 2015 Sep 3;10(9):e0137409. doi: 10.1371/journal.pone.0137409 (PMC4559399; doi:10.1371/journal.pone.0137409)
Supplement: S6 Dataset — (XLSX) [file pone.0137409.s006.xlsx]

## Sheet: Sheet1
Year	Cropping pattern	SWS at sowing	SWS at harvest	ET	Precipitation	Yield	WUE
		(mm,100mm)	(mm,100mm)	(mm)	in GP (mm)	(Kg ha-1)	(g m2 mm-1)
2008	C-P	108.6	158.5	208.1	297.9	2560.2	0.83
	C-M	193	183.2	307.7	297.9	1195.2	1.94
	C-R	154.7	114.7	337.8	297.9	733.5	0.22
	R-MP-P	110.7	141.7	208.1	297.9	3720.3	1.39
	R-RP-P	106.9	125.7	279.1	297.9	2720.1	0.97
	R-MP-M	174.6	146.5	326	297.9	2319	3.56
	R-RP-R	162.8	105.3	355.4	297.9	987	0.28
2009	C-P	159.5	159.5	277.8	277.8	2583.6	0.930022
	C-M	148.1	152.9	272.9	277.8	1160.7	0.425321
	C-R	95	66.4	306.4	277.8	1167	0.380875
	R-MP-P	152.7	148.1	282.3	277.8	3663.6	1.29777
	R-RP-P	102.6	121.7	258.7	277.8	3666.9	1.41743
	R-MP-M	155.8	140.9	292.7	277.8	2321	0.792962
	R-RP-R	126.4	79.3	325.6	277.8	2610	0.801597
2010	C-P	220.1	224.2	271.4	275.5	2896.2	1.06713
	C-M	171	154.6	291.9	275.5	1253.4	0.429394
	C-R	124.5	116.1	283.9	275.5	690.3	0.243149
	R-MP-P	188.3	179.7	284.1	275.5	3885.9	1.36779
	R-RP-P	84.1	157.1	202.6	275.5	3312.6	1.63504
	R-MP-M	124.2	126.4	273.3	275.5	2266.8	0.829418
	R-RP-R	155.7	157.1	274.1	275.5	1711.5	0.624407
